# Supplementary material for: Mutation Rate Variability across Human Y-Chromosome Haplogroups
Source: Mol Biol Evol. 2020 Oct 13;38(3):1000–5. doi: 10.1093/molbev/msaa268 (PMC7947773; doi:10.1093/molbev/msaa268)
Supplement: msaa268_Supplementary_Data [file msaa268_supplementary_data.zip]

Archive with 2 entries (2 files):
- FileS1.txt
- Y_suppl_round2_v2.pdf
