# Supplementary material for: Mutation Rate Variability across Human Y-Chromosome Haplogroups
Source: Mol Biol Evol. 2020 Oct 13;38(3):1000–5. doi: 10.1093/molbev/msaa268 (PMC7947773; doi:10.1093/molbev/msaa268)
Supplement: msaa268_Supplementary_Data [file msaa268_supplementary_data.zip › FileS1.txt]

position	replication_timing
6755933	-0.447015602535213
6766226	-0.448139953663689
6776607	-0.451829680189929
6786695	-0.455527461327954
6796725	-0.45933025790551
6806754	-0.463308783060571
6816818	-0.469530524218535
6826882	-0.476291994069623
6836891	-0.486101781575731
6846940	-0.493795581116577
6868752	-0.512631924780758
6878906	-0.521359542490918
6889059	-0.530065731744101
6899111	-0.538565115091222
6909163	-0.546444977859795
6919163	-0.554380952493621
6929163	-0.561970497807751
6939174	-0.569456983025757
6949229	-0.576738699863452
6959551	-0.584030272551081
6969828	-0.591140334790136
6979828	-0.597892868806833
6989828	-0.60446774665809
6999838	-0.610882133257882
7009872	-0.617225185658513
7019896	-0.623446218430824
7029896	-0.629813647482632
7039907	-0.636247012316177
7050046	-0.642820090512048
7060252	-0.649485448613457
7070405	-0.656057653937725
7080480	-0.661906435659694
7090480	-0.668004400203962
7100480	-0.67388930312769
7110563	-0.679605330797359
7120653	-0.685173917863799
7130760	-0.69033909306916
7141250	-0.695247910800536
7164916	-0.703967263578087
7174933	-0.706441030531073
7184948	-0.708092703070418
7195074	-0.708876593297818
7205304	-0.708658931796712
7215434	-0.707293877300068
7225556	-0.704596711070731
7235715	-0.700333380904921
7268664	-0.673790968575811
7278775	-0.661360991386696
7289115	-0.646392780795514
7299656	-0.628801191620159
7310186	-0.608988958767718
7320481	-0.587617831565283
7330562	-0.56497110218193
7340862	-0.540317823408791
7351194	-0.514318409737994
7361414	-0.487562085834812
7371755	-0.458865727125388
7381986	-0.430678436225375
7392190	-0.402238178979872
7402426	-0.37374237270949
7412517	-0.345336977144061
7422519	-0.317519418733037
7432719	-0.289505095017885
7442957	-0.261821775946904
7453029	-0.235135605895868
7463079	-0.20922971344863
7473135	-0.184215752757506
7483270	-0.160104555789571
7493369	-0.137205746550433
7503391	-0.115554190560476
7513461	-0.0948007776892121
7523963	-0.0742124949393035
7534412	-0.0548020818648961
7544475	-0.0370849063133679
7554538	-0.0202570488080404
7564657	-0.0041546190827231
7650872	0.104606427842183
7660880	0.113810897177455
7671061	0.123382643168518
7681242	0.13189676136827
7691243	0.140473894024273
7701261	0.148464332844034
7711374	0.156551401359094
7721476	0.164143917308004
7731480	0.171097971094283
7741480	0.177924397972342
7751480	0.183686719831438
7761511	0.188864830067188
7771545	0.193418996728247
7781548	0.197308160677621
7791548	0.200693132176122
7801548	0.203132290106028
7811548	0.204716488365721
7821548	0.20568615568901
7831576	0.205946871515399
7841635	0.205488049379229
7851677	0.20422912664855
7861689	0.20206077562883
7871689	0.198837054276345
7881696	0.194415393083367
7891702	0.188902600368775
7901750	0.181768239897314
7911798	0.173248558605394
7921798	0.163396657978012
7931812	0.152214956724105
7941826	0.139805053601307
7951826	0.126187905737411
7961827	0.111690981709557
7971827	0.0963357214257363
7981827	0.0802388241768532
7991827	0.0635299931494627
8001827	0.0463618337929276
8011827	0.0289002146731052
8021859	0.0110066752225801
8031901	-0.00684877437252502
8041912	-0.0247301067566289
8051940	-0.042665038613595
8061967	-0.0605643423816412
8071967	-0.0782963645937396
8081967	-0.0957919681826411
8091968	-0.11295890682848
8102087	-0.12996114730432
8112367	-0.146827604080067
8122528	-0.163065575293908
8144374	-0.196423148674039
8154600	-0.211295528192369
8164630	-0.225481980289527
8174956	-0.239752037595551
8185252	-0.253706741254312
8195398	-0.267270352102312
8205543	-0.280739312809829
8215631	-0.294142365620566
8225778	-0.30776596126505
8235867	-0.321595035624491
8245955	-0.335870203971828
8256013	-0.350563465726954
8266089	-0.365774924063306
8276230	-0.381660644442659
8286305	-0.398092227914336
8296355	-0.41521362932092
8317921	-0.454757712031166
8328025	-0.474747577181466
8338025	-0.495590202071481
8348025	-0.517663512366084
8358028	-0.541198705521331
8368142	-0.566711654969319
8378252	-0.594187903470442
8388261	-0.623597258103613
8398269	-0.655436388501343
8408405	-0.690341893029643
8418540	-0.728006998839121
8428804	-0.769573600962769
8439068	-0.81319044328916
8449203	-0.858724437185898
8459639	-0.908096876307511
8469941	-0.959204854527123
8479945	-1.00982916320312
8489947	-1.06153344210527
8500020	-1.11425150115702
8510093	-1.1691725567437
8520181	-1.22186828029863
8530268	-1.27479156999045
8540387	-1.325230090201
8550506	-1.37357581965509
8560506	-1.41877888574343
8570506	-1.46092580126327
8580506	-1.49974806087073
8590506	-1.53540664841756
8600506	-1.56651181976191
8610513	-1.59344020845895
8620520	-1.61601990942879
8630520	-1.63413672261796
8640520	-1.64776658671974
8650520	-1.65700080681727
8660520	-1.66172665136456
8670520	-1.66239808696772
8680520	-1.65808620935381
8690538	-1.65093593793202
8700556	-1.64007079105715
8710556	-1.62571727225849
8720556	-1.60627206314533
8730556	-1.58564962020599
8740556	-1.56143376744778
8750649	-1.53516020474972
8760742	-1.50663719736052
8770742	-1.47664177248992
8780742	-1.44542848433491
8790742	-1.41375152117235
8800742	-1.38199149955541
8810742	-1.35102555890869
8820817	-1.32090430016534
8830891	-1.29227566952404
8840891	-1.2656519804815
8850891	-1.24112211980207
8860982	-1.21866974440442
8871124	-1.19915585354885
8881183	-1.18172184475593
8891221	-1.16695976802596
8901252	-1.15473542434918
8911260	-1.14501717526797
8921473	-1.13782851630735
8931679	-1.13286651892643
8941768	-1.13013854490022
8951943	-1.12934916881886
8962096	-1.13024359636197
8972163	-1.13243453803667
8982163	-1.13556769991057
8992163	-1.13933580234918
9002171	-1.14359906746618
9012179	-1.14782482773108
9022184	-1.15200370234643
9032217	-1.1551149418323
11819163	-0.662610486941555
11829723	-0.656883264369052
11851640	-0.64170660591237
11874831	-0.624950300643578
11884955	-0.617414056620873
11894976	-0.609723654093097
11904997	-0.601706410474831
11915010	-0.593319054396452
11925046	-0.584477022681254
11935486	-0.574754425585852
11945950	-0.565664734197933
11956023	-0.554797993672283
11976150	-0.530048017314495
11997432	-0.500185331945805
12007784	-0.484067436165106
12017971	-0.467146415902417
12028137	-0.449239552665809
12038380	-0.430256454602106
12048777	-0.41006903427843
12059017	-0.389300735176856
12069020	-0.368274860491596
12079020	-0.346658192237289
12089020	-0.324448012714681
12099020	-0.301924722751917
12109025	-0.279080430508361
12119055	-0.256012605708054
12129134	-0.23286371763576
12139597	-0.209084981851156
12150014	-0.184445598105653
12160021	-0.162487582481322
12170067	-0.140840799149283
12180158	-0.119513499543022
12190395	-0.0980184068475712
12200592	-0.0768312934125139
12210610	-0.0567787591085352
12220942	-0.0360828584954138
12231404	-0.0155346396334573
12241676	0.00431640356785839
12252057	0.0241191778841293
12262310	0.0435497675377381
12272529	0.0630946537897297
12282747	0.083111998247203
12292747	0.103357607801979
12302806	0.124432775303316
12336025	0.198663360335749
12346115	0.222118707784701
12356295	0.246578152274509
12366603	0.271820494563441
12386818	0.322585255671459
12396954	0.347238677525633
12407131	0.369251817748978
12417451	0.396469334171987
12427725	0.424041396089282
12438097	0.451967332110321
12448625	0.480350453053404
12458851	0.508323058030644
12469099	0.536605298393521
12479346	0.563480549776757
12489527	0.592615291487984
12500088	0.623689554633033
12510823	0.656256192280505
12521349	0.689060574939051
12531582	0.72178863054359
12541582	0.754602204002792
12551605	0.788422412935578
12561628	0.823147019341699
12571803	0.860601664854658
12581978	0.897697823717245
12601979	0.973686973698857
12611979	1.01258160530955
12622014	1.05272916567995
12632091	1.09629971025528
12642134	1.13694899008645
12652134	1.17756886262977
12662134	1.21726035715077
12672144	1.25597924383067
12682154	1.29337181851152
12692154	1.33061935168035
12702154	1.3672118720679
12712154	1.40317806547288
12722154	1.43554821258252
12732154	1.46673568856889
12742173	1.49509131285161
12752192	1.52277724801116
12762192	1.54803628215037
12772192	1.57130137706398
12782192	1.59282240049248
12792192	1.61103493687321
12802192	1.6272736744936
12812279	1.64321624819177
12822366	1.65668536884342
12832366	1.66711562025969
12842366	1.6776198041071
12864100	1.69546356051535
12874175	1.70160289183639
12884253	1.70629063269245
12894257	1.71117718483431
12904301	1.71664428445701
12914344	1.72031025495439
12924344	1.72419667414553
12934345	1.72650499141442
12944345	1.73039925045239
12954345	1.73411554983212
12964345	1.73937163525811
12974351	1.74241145642655
12984661	1.74629591867107
12994993	1.7509784202847
13005178	1.75532941966031
13015335	1.76053600561809
13025460	1.76686547409536
13035655	1.76860920573601
13045725	1.77246345894097
13055727	1.7774862689422
13065729	1.78222090791987
13075850	1.78771831245025
13085972	1.79342481593308
13096053	1.79786257902139
13143206	1.82348568879814
13153206	1.82961368087825
13163206	1.83598259405648
13173214	1.84069550176068
13196445	1.85421048093817
13206449	1.86035181421902
13216452	1.86504865800267
13226452	1.86768599004897
13236452	1.8734394614054
13246452	1.87737710410298
13256524	1.87993783077948
13266596	1.88107869715692
13276598	1.88134598068629
13286624	1.88048277264744
13296647	1.88062580922377
13306733	1.87751149165801
13316871	1.87410918633775
13326923	1.86839964878039
13336923	1.86093624758439
13346932	1.85070889594933
13356940	1.84208726503851
13366940	1.83516865283948
13376940	1.82265409976637
13387047	1.80927052064712
13397153	1.79659525780676
13407153	1.78087770278729
13417172	1.7637169877689
13427190	1.74652740137861
13437190	1.72963524268985
13447190	1.70896045815199
13457364	1.68690309405633
13467550	1.66598834241723
13477562	1.64461020138211
13487562	1.62185767270859
13497562	1.59831172982386
13507562	1.57499200180297
13517646	1.55142200762368
13540094	1.49815939185962
13550152	1.47503936764608
13573002	1.42287074126817
13583064	1.40165000947554
13593064	1.38118180326083
13603064	1.3590003922077
13613064	1.33812531294481
13623073	1.31841725411587
13633083	1.29903202332235
13643085	1.28039452364371
13653085	1.26276217405541
13663085	1.2454996292346
13673085	1.22999973395534
13683122	1.21712640997158
13693575	1.2041063995165
13704038	1.19018957175698
13714084	1.17893862798363
13735267	1.15618527002614
13756483	1.13916731961366
13766771	1.13201044426618
13788609	1.12006464922712
13798635	1.11576429506728
13808680	1.11166832567126
13818702	1.10839598722507
13828714	1.10521268192887
13838732	1.1023519014384
13849195	1.09974050018732
13859649	1.09758375772634
13869703	1.09408755966139
13879856	1.0901414513052
13890010	1.08571854907788
13923636	1.06683078943068
13933727	1.05961993998429
13943958	1.0515330358315
13976992	1.02029262943992
14359576	0.500667778567471
14369589	0.494232146680086
14379602	0.487403137071763
14390066	0.480841809742469
14400533	0.474673281524512
14410573	0.468963779835583
14420806	0.46321636458388
14431197	0.458591649695442
14441391	0.452942311001971
14451391	0.447054471040221
14461391	0.439808989856728
14471424	0.433462273666395
14481497	0.426853049650193
14491663	0.419985687574097
14501789	0.413043083143344
14511789	0.406161750450978
14521789	0.3993202652157
14531790	0.392584100481622
14542172	0.385456309835865
14552552	0.378358165707073
14562574	0.371664889436038
14572909	0.365074644672205
14583223	0.358951420187239
14593413	0.353478774244819
14603603	0.34868576284947
14613603	0.344601777568442
14623603	0.341001418621199
14633604	0.337690514125001
14643605	0.334586401606741
14653605	0.331416443263432
14663607	0.327658789509699
14673860	0.32407381428267
14684112	0.320210058538375
14694112	0.316121510939735
14704331	0.311559471481467
14714550	0.306492454302968
14724668	0.301347069990111
14734785	0.294936314309579
14744785	0.288114742537551
14754785	0.280018888648469
14764785	0.270898915591914
14774785	0.260679077087924
14784847	0.249289169044316
14794917	0.236801465592972
14814934	0.208941258160258
14824945	0.193217309887431
14835077	0.176802188070187
14845266	0.159366496725666
14855325	0.141278679437272
14865452	0.122300575089815
14875579	0.102702016060352
14885780	0.0825024534291909
14895981	0.0618846607717313
14905981	0.0414199486410427
14916352	0.0200655271379344
14927181	-0.00219417712503419
14937660	-0.0234918041655142
14947961	-0.0442245359630233
14958580	-0.0648557755859925
14968938	-0.0841007240553988
14978955	-0.101904464259015
14988955	-0.118864902364976
14998955	-0.135109292962693
15008955	-0.150827045716357
15018978	-0.166232014735769
15029112	-0.18157414815935
15039257	-0.1964578663243
15049470	-0.211696697741192
15059648	-0.226851511155488
15069648	-0.241729648827708
15079648	-0.256571845689638
15089873	-0.271609533190971
15100098	-0.285440486247383
15110169	-0.300044974462441
15120240	-0.314494928319875
15130240	-0.328671366278112
15140240	-0.342648599680539
15150615	-0.356949264117035
15161281	-0.37145438027538
15171572	-0.384807792514026
15181578	-0.398095496871799
15191688	-0.411379787189522
15201875	-0.424619695214892
15222036	-0.450315645410188
15232091	-0.462868535321259
15242190	-0.475260903881689
15252289	-0.48738648892431
15262290	-0.499060813808037
15272319	-0.51042899843585
15282348	-0.521534614729189
15292348	-0.532452174474152
15302348	-0.543226841640825
15312348	-0.55319287747173
15322360	-0.564474394062565
15332372	-0.574893443443354
15342514	-0.585293571598483
15352703	-0.595589634996738
15362857	-0.605776330748292
15372965	-0.615552925283747
15382983	-0.625673414697353
15393004	-0.635880077416274
15403087	-0.646246478088264
15413455	-0.656859800574126
15423828	-0.667746906132385
15434297	-0.678839134956633
15444684	-0.689989095491035
15454688	-0.700944442211646
15464688	-0.711778129654383
15474779	-0.72336995139177
15484905	-0.735266514329198
15494946	-0.747278819764814
15504952	-0.759322143296305
15514994	-0.771290270629197
15525094	-0.783023999348608
15535151	-0.794338949698242
15545151	-0.805165633963035
15555223	-0.81525594444595
15565295	-0.825193228474793
15575386	-0.834698130319665
15585662	-0.843761732349377
15595852	-0.85256283440445
15605856	-0.860865473390465
15615986	-0.868946439595624
15626121	-0.876936029363112
15636126	-0.883983731694569
15646311	-0.891518523072974
15656495	-0.899019728422123
15666495	-0.906363959398919
15676553	-0.914163591827334
15686611	-0.921485524811007
15696630	-0.928799829618156
15706648	-0.936186314631322
15716809	-0.943779972525834
15738396	-0.96024183428185
15748602	-0.968456175655591
15758650	-0.976732974564842
15768767	-0.985233277733342
15778884	-0.994223680620593
15789214	-1.00306190557671
15799544	-1.01185083699208
15809566	-1.02019839265849
15819587	-1.02816564176028
15829587	-1.03556472344437
15839746	-1.04238462801313
15849905	-1.04838979777794
15859905	-1.05400127095929
15869905	-1.05833477321373
15917923	-1.06815774988983
15928123	-1.06758110367774
15938323	-1.06594433318121
15948336	-1.06328025017957
15958349	-1.05964803465048
15968409	-1.0551783047134
15978509	-1.05001387701321
15988548	-1.04408014782993
15998548	-1.03790377874267
16008610	-1.03123893431377
16018773	-1.0240408994621
16040086	-1.00741643546271
16050086	-0.998927754601491
16060086	-0.990060846174377
16070086	-0.980862189482
16080086	-0.970644422381624
16090086	-0.960916897669506
16100086	-0.951041105454967
16110087	-0.941084786994506
16131158	-0.920135706480054
16443495	-0.592950158776719
16453495	-0.583040765899205
16463602	-0.573785118907465
16473709	-0.565356857051199
16483709	-0.55781516929678
16493709	-0.55109074143781
16503858	-0.544347611000244
16514013	-0.539346996464112
16524020	-0.535494009153177
16534020	-0.533014477592669
16544020	-0.531835147035405
16554020	-0.532256727460452
16564020	-0.534310620860501
16574020	-0.538032158277202
16584020	-0.543453538836828
16594022	-0.550526142917736
16604024	-0.559196588237031
16614099	-0.569709867559888
16624324	-0.581839821558336
16634728	-0.595784247255852
16645046	-0.611115755191663
16655109	-0.627348228527106
16665109	-0.644520701437446
16675109	-0.6626774734727
16685255	-0.682295341071885
16695400	-0.702652618228821
16705400	-0.723295239106224
16715400	-0.744767915979426
16725400	-0.766186525943036
16735402	-0.787863051546676
16745474	-0.809861350437224
16755620	-0.83181705602099
16765729	-0.853777683587043
16775825	-0.875430939028233
16785889	-0.896621606545819
16795889	-0.917206463857674
16805889	-0.937270763597574
16815892	-0.95680128892287
16825894	-0.975785725797154
16835894	-0.994212900042786
16845929	-1.01214076211985
16856243	-1.02998332538427
16866660	-1.04760246544184
16876799	-1.06406141536964
16886893	-1.0798015241138
16897182	-1.09563850737018
16907764	-1.11149787764102
16930031	-1.14340407223741
16940031	-1.15755049314292
16950031	-1.17071556088599
16960031	-1.18292420134467
16970201	-1.19509767378016
16980370	-1.20690868959834
17001627	-1.22900681455674
17011660	-1.23833120865502
17021693	-1.24690937462687
17031697	-1.25479706562081
17041709	-1.26217042946212
17051716	-1.26917850883372
17075592	-1.28494891551746
17085800	-1.29110345935958
17106815	-1.30404729234641
17116815	-1.31051289385164
17126815	-1.31658492833803
17136815	-1.3232278459051
17146815	-1.33066266224183
17156815	-1.33745990802286
17166815	-1.3443874274257
17176921	-1.35154121223344
17187026	-1.35819658638228
17197035	-1.36548417440985
19202471	-0.390087905992525
19212725	-0.379778082844395
19223011	-0.369451020553651
19233049	-0.359610813332198
19243054	-0.349447317836828
19253054	-0.339132392607561
19263110	-0.32858301476338
19273165	-0.317848200499591
19283187	-0.306992844213982
19293280	-0.295935842625931
19303351	-0.284930594464772
19313361	-0.273623580530018
19323371	-0.262177974056225
19333413	-0.250570440035017
19343473	-0.238851588857259
19353583	-0.22698988786693
19363675	-0.215046832191188
19385142	-0.189064518575531
19395142	-0.176562419665802
19405149	-0.163702135651698
19426366	-0.135042546074567
19436390	-0.120773826960026
19446393	-0.106155352461209
19456393	-0.0913246527136327
19466645	-0.0758024722188529
19476946	-0.0600949524191232
19486994	-0.0456628288319436
19496994	-0.0317182534834122
19507091	-0.0181044643467107
19517189	-0.00500588190753237
19527189	0.00734568946943635
19537214	0.0189695050024184
19547238	0.0297149035112694
19557238	0.0396580669547781
19567238	0.0483742432906324
19577244	0.0560172992168915
19598388	0.0685747783736964
19608388	0.0730631431116106
19618388	0.0767157616294421
19628478	0.0777842905538421
19638581	0.0799954303025203
19648601	0.0815321157412466
19658606	0.0824839608761699
19680209	0.082646546135261
19690674	0.0816821703624803
19700726	0.079986288903758
19710778	0.0776363421796204
19720850	0.0740617358010199
19730922	0.0693677941823284
19740922	0.0635317842987279
19751234	0.0562733604010472
19761545	0.0478234689207307
19771559	0.0385727347331792
19792649	0.0159955869724861
19802654	0.00380778979946977
19812659	-0.00974139443590971
19822659	-0.0242236940461354
19832791	-0.039780917308336
19842948	-0.0565611220020029
19853351	-0.0741514030827756
19863733	-0.0918126886699272
19873738	-0.110374121900596
19883738	-0.129607270831257
19893738	-0.149475588818825
19903738	-0.169956458954609
19913738	-0.191046805668535
19923955	-0.213206443761458
19934194	-0.23605272814238
19944217	-0.259052981325539
19954261	-0.28273775267158
19974304	-0.331418350690488
19984425	-0.356421824251297
19994657	-0.381789556078754
20004775	-0.406853616295246
20014783	-0.431532081098188
20024911	-0.456374134202829
20035460	-0.481929073648392
20045953	-0.506992576785048
20408708	0.680511266955085
20418708	0.66932864936198
20428869	0.656376482775375
20439030	0.644606114145806
20449030	0.633242856609079
20459185	0.621981857737885
20482101	0.593519686919088
20492195	0.58058292024517
20513219	0.551616622180188
20523219	0.536591034989137
20533448	0.520282031616196
20543677	0.503101030290841
20553703	0.485513779546511
20563728	0.467273328927874
20573728	0.448530633101107
20583728	0.429368118433949
20593985	0.409447998941132
20604279	0.389420105424388
20614380	0.369950145292087
20624655	0.350914463767045
20634865	0.332268341025448
20644865	0.314815958923183
20654927	0.298236502879955
20664989	0.282289863450092
20674989	0.268012560147858
20684989	0.255257488582702
20695248	0.242411972158569
20705506	0.232227641906904
20715506	0.223189383564558
20725616	0.21493759154754
20735738	0.208710189841807
20745750	0.20406475983496
20755750	0.200953926453683
20765750	0.199350188957357
20775750	0.200173626265729
20785750	0.201284512853858
20795806	0.203522827284543
20805983	0.206762938029646
20816104	0.210670062875164
20826400	0.215543327603028
20836696	0.222238452760951
20846711	0.228406887230288
20856837	0.235084472533372
20866982	0.242286074372348
20877399	0.250131607681397
20887825	0.258356024789902
20897873	0.266616677433161
20907877	0.275222095551254
20918207	0.284865437810466
20928571	0.294607868477488
20938670	0.304814713802142
20960489	0.327455413134496
20970811	0.33886462886062
20980811	0.350337939480625
20990811	0.362217637877698
21000811	0.374120316303937
21033700	0.417218683153724
21044102	0.431537384949428
21078153	0.479105083332234
21088153	0.492937415394064
21098226	0.506388056063562
21108306	0.518379190304621
21118312	0.530959139547995
21128330	0.543045684807413
21138347	0.554652945968424
21148355	0.56575195263196
21158760	0.576685989869136
21169217	0.587228729250678
21179277	0.596838574107624
21189277	0.605541972717447
21199364	0.613961304024084
21209451	0.621623186817624
21219451	0.628362710534049
21229451	0.634164609954436
21239451	0.638945092181997
21249451	0.642634346738183
21259452	0.645194813422861
21269453	0.646562476620502
21279453	0.646262029247942
21289570	0.645020749112128
21299686	0.642430499559645
21309755	0.638507600376509
21319892	0.633201561994247
21330117	0.626478273862311
21340304	0.618382161780031
21350535	0.608782825151739
21360864	0.597536408574985
21370992	0.584868932062164
21380992	0.571413419691987
21391047	0.554750006360713
21401360	0.536307417183925
21411688	0.516158300592048
21421972	0.494191520079862
21432282	0.470290143377606
21442382	0.445161314960104
21452432	0.418635159065971
21462479	0.3907289875561
21472811	0.360703236440126
21483142	0.329455410169948
